# Supplementary material for: Development and Validation of a New LC-MS/MS Bioanalytical Method for the Simultaneous Determination of Levodopa, Levodopa Methyl Ester, and Carbidopa in Human Plasma Samples
Source: Molecules. 2023 May 23;28(11):4264. doi: 10.3390/molecules28114264 (PMC10254897; doi:10.3390/molecules28114264)
Supplement: Supplementary file 1 [file molecules-28-04264-s001.zip]

Archive with 1 entries (1 files):
- molecules-2329631-supplementary.pdf
